# Supplementary material for: A Bilayer SnO2/MoS2-Coated Evanescent Wave Fiber Optic Sensor for Acetone Detection—An Experimental Study
Source: Biosensors (Basel). 2022 Sep 7;12(9):734. doi: 10.3390/bios12090734 (PMC9496449; doi:10.3390/bios12090734)
Supplement: Supplementary file 1 [file biosensors-12-00734-s001.zip]

Archive with 1 entries (1 files):
- biosensors-1844292-supplementary.pdf
